# Supplementary material for: Long-term sensorimotor adaptation in the ocular following system of primates
Source: PLoS One. 2017 Dec 4;12(12):e0189030. doi: 10.1371/journal.pone.0189030 (PMC5714349; doi:10.1371/journal.pone.0189030)
Supplement: S1 Data — (XLSX) [file pone.0189030.s001.xlsx]

## Sheet: Sheet1
Monkey	EyeSpeed	BackgroundMotionDirection	SaccadeDirection	BinnedSession	PostSaccadicDelay
1	2.04224	0	0	0	50
1	2.83101	0	0	0	50
1	6.09257	0	0	0	50
1	4.86884	0	0	0	50
1	5.92269	0	0	0	50
1	7.43893	0	0	0	50
1	5.47169	0	0	0	50
1	3.83982	0	0	0	50
1	6.15875	0	0	0	50
1	9.36434	0	0	0	50
1	6.64328	0	0	0	50
1	5.81264	0	0	0	50
1	5.45047	0	0	0	50
1	2.07875	0	0	0	50
1	2.19556	0	0	0	50
1	7.41863	0	0	0	50
1	8.97762	0	0	0	50
1	8.73753	0	0	0	50
1	5.95109	0	0	0	50
1	7.01119	0	0	0	50
1	7.41541	0	0	0	50
1	6.98907	0	0	0	50
1	6.97286	0	0	0	50
1	3.70942	0	0	0	50
1	8.32691	0	0	0	50
1	6.75041	0	0	0	50
1	3.30024	0	0	0	50
1	4.86572	0	0	0	50
1	9.87293	0	0	0	50
1	1.14372	0	0	0	300
1	2.8696	0	0	0	300
1	3.14624	0	0	0	300
1	1.36136	0	0	0	300
1	4.91695	0	0	0	300
1	3.78481	0	0	0	300
1	1.76819	0	0	0	300
1	4.60723	0	0	0	300
1	4.98461	0	0	0	300
1	1.97361	0	0	0	300
1	1.73633	0	0	0	300
1	1.97875	0	0	0	300
1	2.73992	0	0	0	300
1	4.64472	0	0	0	300
1	2.47085	0	0	0	300
1	2.01132	0	0	0	300
1	4.54832	0	0	0	300
1	2.38884	0	0	0	300
1	1.30242	0	0	0	300
1	1.52347	0	0	0	300
1	1.30636	0	0	0	300
1	7.33225	180	0	0	50
1	6.26378	180	0	0	50
1	14.0087	180	0	0	50
1	5.84196	180	0	0	50
1	3.74163	180	0	0	50
1	3.01782	180	0	0	50
1	6.69309	180	0	0	50
1	3.3254	180	0	0	50
1	0.823928	180	0	0	50
1	9.99482	180	0	0	50
1	6.31391	180	0	0	50
1	7.08614	180	0	0	50
1	0.447777	180	0	0	50
1	2.4807	180	0	0	50
1	5.20696	180	0	0	50
1	2.18573	180	0	0	50
1	4.97303	180	0	0	50
1	4.28879	180	0	0	50
1	6.94035	180	0	0	50
1	4.96517	180	0	0	50
1	-0.0630651	180	0	0	50
1	2.75062	180	0	0	50
1	3.1207	180	0	0	50
1	3.06638	180	0	0	50
1	3.79373	180	0	0	50
1	4.61951	180	0	0	50
1	3.0965	180	0	0	50
1	2.96317	180	0	0	50
1	3.34244	180	0	0	50
1	2.49869	180	0	0	300
1	1.70575	180	0	0	300
1	2.07037	180	0	0	300
1	1.78424	180	0	0	300
1	3.49401	180	0	0	300
1	0.494415	180	0	0	300
1	-0.312112	180	0	0	300
1	1.62012	180	0	0	300
1	0.909988	180	0	0	300
1	1.64166	180	0	0	300
1	0.232427	180	0	0	300
1	1.30937	180	0	0	300
1	0.858313	180	0	0	300
1	3.39817	180	0	0	300
1	0.284959	180	0	0	300
1	0.973007	180	0	0	300
1	5.27415	0	90	0	50
1	7.37004	0	90	0	50
1	11.8798	0	90	0	50
1	7.15107	0	90	0	50
1	8.7323	0	90	0	50
1	7.99848	0	90	0	50
1	9.06856	0	90	0	50
1	10.2185	0	90	0	50
1	7.21221	0	90	0	50
1	4.03158	0	90	0	50
1	8.98682	0	90	0	50
1	3.76311	0	90	0	50
1	1.60356	0	90	0	50
1	7.59082	0	90	0	50
1	10.0074	0	90	0	50
1	4.84028	0	90	0	50
1	2.4866	0	90	0	50
1	4.57877	0	90	0	50
1	1.09547	0	90	0	50
1	4.38781	0	90	0	50
1	4.80664	0	90	0	50
1	5.14877	0	90	0	50
1	5.53675	0	90	0	50
1	7.58028	0	90	0	50
1	8.12849	0	90	0	50
1	5.2903	0	90	0	50
1	0.484426	0	90	0	300
1	2.78014	0	90	0	300
1	4.83545	0	90	0	300
1	1.87369	0	90	0	300
1	2.6451	0	90	0	300
1	2.1573	0	90	0	300
1	2.35373	0	90	0	300
1	1.60552	0	90	0	300
1	3.29903	0	90	0	300
1	4.85395	0	90	0	300
1	1.4548	0	90	0	300
1	0.964514	0	90	0	300
1	2.01147	0	90	0	300
1	1.177	0	90	0	300
1	2.03076	0	90	0	300
1	4.88582	0	90	0	300
1	-0.0199187	0	90	0	300
1	-0.14429	0	90	0	300
1	3.90187	0	90	0	300
1	4.2208	0	90	0	300
1	6.60235	180	90	0	50
1	6.30411	180	90	0	50
1	7.5551	180	90	0	50
1	6.71065	180	90	0	50
1	5.46889	180	90	0	50
1	8.23431	180	90	0	50
1	8.68055	180	90	0	50
1	6.94234	180	90	0	50
1	4.12694	180	90	0	50
1	6.50335	180	90	0	50
1	4.20189	180	90	0	50
1	7.21057	180	90	0	50
1	4.80312	180	90	0	50
1	6.30859	180	90	0	50
1	4.89154	180	90	0	50
1	7.33698	180	90	0	50
1	3.56185	180	90	0	50
1	9.64081	180	90	0	50
1	5.29664	180	90	0	50
1	7.54411	180	90	0	50
1	8.45085	180	90	0	50
1	7.9075	180	90	0	50
1	3.40287	180	90	0	50
1	5.43351	180	90	0	50
1	6.29128	180	90	0	50
1	5.73787	180	90	0	50
1	6.70075	180	90	0	50
1	3.13662	180	90	0	50
1	6.36928	180	90	0	50
1	6.27946	180	90	0	50
1	4.71963	180	90	0	300
1	2.32008	180	90	0	300
1	2.70791	180	90	0	300
1	1.18591	180	90	0	300
1	2.36777	180	90	0	300
1	0.0219072	180	90	0	300
1	-0.175318	180	90	0	300
1	3.47483	180	90	0	300
1	0.33292	180	90	0	300
1	0.772684	180	90	0	300
1	1.25102	180	90	0	300
1	1.87489	180	90	0	300
1	2.11892	180	90	0	300
1	0.477723	180	90	0	300
1	1.03359	180	90	0	300
1	2.51007	180	90	0	300
1	0.643096	180	90	0	300
1	1.45092	180	90	0	300
1	3.65733	180	90	0	300
1	2.00917	180	90	0	300
1	2.41715	180	90	0	300
1	4.66691	0	180	0	50
1	7.53257	0	180	0	50
1	6.37267	0	180	0	50
1	2.82883	0	180	0	50
1	9.46794	0	180	0	50
1	2.14182	0	180	0	50
1	2.21391	0	180	0	50
1	1.90319	0	180	0	50
1	5.41257	0	180	0	50
1	3.08126	0	180	0	50
1	5.42899	0	180	0	50
1	5.02718	0	180	0	50
1	2.49547	0	180	0	50
1	4.37777	0	180	0	50
1	3.41975	0	180	0	50
1	3.34575	0	180	0	50
1	7.81058	0	180	0	50
1	1.51799	0	180	0	50
1	5.23436	0	180	0	50
1	2.74366	0	180	0	50
1	3.96771	0	180	0	50
1	5.64947	0	180	0	50
1	3.74144	0	180	0	50
1	5.89907	0	180	0	50
1	1.70346	0	180	0	50
1	5.20022	0	180	0	50
1	4.04538	0	180	0	50
1	3.57078	0	180	0	50
1	6.76252	0	180	0	50
1	4.59401	0	180	0	50
1	6.16073	0	180	0	50
1	6.31442	0	180	0	50
1	3.85741	0	180	0	50
1	-3.77803	0	180	0	300
1	3.26938	0	180	0	300
1	5.18259	0	180	0	300
1	4.06715	0	180	0	300
1	-0.058659	0	180	0	300
1	2.43815	0	180	0	300
1	2.71838	0	180	0	300
1	0.308962	0	180	0	300
1	1.57092	0	180	0	300
1	2.49607	0	180	0	300
1	0.34811	0	180	0	300
1	2.3942	0	180	0	300
1	2.66655	0	180	0	300
1	0.719704	0	180	0	300
1	0.678651	0	180	0	300
1	1.23348	0	180	0	300
1	3.58558	0	180	0	300
1	2.19425	0	180	0	300
1	1.16621	0	180	0	300
1	6.44098	180	180	0	50
1	6.40395	180	180	0	50
1	5.69075	180	180	0	50
1	6.25117	180	180	0	50
1	6.55204	180	180	0	50
1	5.52045	180	180	0	50
1	6.53146	180	180	0	50
1	4.83902	180	180	0	50
1	1.51903	180	180	0	50
1	4.07896	180	180	0	50
1	10.4195	180	180	0	50
1	6.45814	180	180	0	50
1	7.78268	180	180	0	50
1	5.9981	180	180	0	50
1	11.5306	180	180	0	50
1	6.90834	180	180	0	50
1	7.5822	180	180	0	50
1	7.42366	180	180	0	50
1	1.74676	180	180	0	50
1	6.04165	180	180	0	50
1	5.81825	180	180	0	50
1	6.1794	180	180	0	50
1	5.43269	180	180	0	50
1	4.99382	180	180	0	50
1	2.68444	180	180	0	50
1	5.45285	180	180	0	50
1	6.98884	180	180	0	50
1	4.03329	180	180	0	50
1	5.43619	180	180	0	50
1	6.38993	180	180	0	50
1	1.46006	180	180	0	50
1	4.48791	180	180	0	50
1	6.48364	180	180	0	50
1	5.80834	180	180	0	50
1	5.62043	180	180	0	300
1	1.33195	180	180	0	300
1	1.57331	180	180	0	300
1	-2.74759	180	180	0	300
1	3.13371	180	180	0	300
1	1.05666	180	180	0	300
1	1.85217	180	180	0	300
1	1.08925	180	180	0	300
1	0.670667	180	180	0	300
1	1.81705	180	180	0	300
1	4.23409	180	180	0	300
1	1.83093	180	180	0	300
1	1.08607	180	180	0	300
1	2.02652	180	180	0	300
1	2.99794	180	180	0	300
1	2.34498	180	180	0	300
1	-1.09365	180	180	0	300
1	2.56281	180	180	0	300
1	2.10066	180	180	0	300
1	11.1422	0	0	1	50
1	3.70541	0	0	1	50
1	4.25093	0	0	1	50
1	8.42767	0	0	1	50
1	4.71546	0	0	1	50
1	6.6119	0	0	1	50
1	5.06386	0	0	1	50
1	4.68966	0	0	1	50
1	5.9529	0	0	1	50
1	8.14005	0	0	1	50
1	7.62252	0	0	1	50
1	9.11546	0	0	1	50
1	8.19446	0	0	1	50
1	3.71006	0	0	1	50
1	1.9063	0	0	1	50
1	3.92876	0	0	1	50
1	2.16806	0	0	1	50
1	11.4949	0	0	1	50
1	9.42289	0	0	1	50
1	6.64655	0	0	1	50
1	5.31225	0	0	1	50
1	2.77148	0	0	1	50
1	10.6593	0	0	1	50
1	0.564002	0	0	1	50
1	9.78327	0	0	1	50
1	6.02105	0	0	1	50
1	7.88727	0	0	1	50
1	6.85473	0	0	1	50
1	7.89768	0	0	1	50
1	5.46113	0	0	1	50
1	7.2516	0	0	1	50
1	10.6226	0	0	1	50
1	9.27517	0	0	1	50
1	4.28376	0	0	1	300
1	3.53238	0	0	1	300
1	2.30302	0	0	1	300
1	1.0624	0	0	1	300
1	3.5677	0	0	1	300
1	4.87836	0	0	1	300
1	1.07532	0	0	1	300
1	2.22757	0	0	1	300
1	2.37901	0	0	1	300
1	4.69012	0	0	1	300
1	1.30075	0	0	1	300
1	0.302374	0	0	1	300
1	2.38022	0	0	1	300
1	1.37969	0	0	1	300
1	3.8514	0	0	1	300
1	-4.2149	0	0	1	300
1	2.77755	0	0	1	300
1	6.70055	0	0	1	300
1	1.58205	0	0	1	300
1	-1.89317	0	0	1	300
1	3.81987	0	0	1	300
1	4.91537	0	0	1	300
1	3.46918	0	0	1	300
1	3.96963	0	0	1	300
1	4.33817	0	0	1	300
1	2.96463	0	0	1	300
1	5.07147	0	0	1	300
1	5.55466	0	0	1	300
1	3.01886	0	0	1	300
1	2.73066	0	0	1	300
1	4.50975	0	0	1	300
1	2.34042	0	0	1	300
1	7.90726	180	0	1	50
1	2.02942	180	0	1	50
1	4.67714	180	0	1	50
1	7.89527	180	0	1	50
1	6.18712	180	0	1	50
1	3.32169	180	0	1	50
1	3.3651	180	0	1	50
1	4.34366	180	0	1	50
1	6.01396	180	0	1	50
1	2.40423	180	0	1	50
1	4.96585	180	0	1	50
1	6.26552	180	0	1	50
1	2.10642	180	0	1	50
1	4.15308	180	0	1	50
1	4.58006	180	0	1	50
1	5.4646	180	0	1	50
1	3.05233	180	0	1	50
1	1.08445	180	0	1	50
1	5.41641	180	0	1	50
1	2.07274	180	0	1	50
1	6.18479	180	0	1	50
1	4.80668	180	0	1	50
1	10.9253	180	0	1	50
1	2.52887	180	0	1	50
1	5.55834	180	0	1	50
1	3.2159	180	0	1	50
1	5.21025	180	0	1	50
1	4.22338	180	0	1	50
1	7.9175	180	0	1	50
1	4.923	180	0	1	50
1	4.04831	180	0	1	50
1	1.73478	180	0	1	300
1	0.894652	180	0	1	300
1	3.28202	180	0	1	300
1	2.30952	180	0	1	300
1	-0.00745212	180	0	1	300
1	1.73259	180	0	1	300
1	1.37562	180	0	1	300
1	1.97441	180	0	1	300
1	1.62302	180	0	1	300
1	1.1412	180	0	1	300
1	5.3153	180	0	1	300
1	2.27768	180	0	1	300
1	3.69206	180	0	1	300
1	3.39523	180	0	1	300
1	2.83401	180	0	1	300
1	2.154	180	0	1	300
1	1.90055	180	0	1	300
1	2.29703	180	0	1	300
1	2.89963	180	0	1	300
1	2.03301	180	0	1	300
1	1.09187	180	0	1	300
1	1.03076	180	0	1	300
1	-0.911233	180	0	1	300
1	2.38157	180	0	1	300
1	2.7035	180	0	1	300
1	0.642545	180	0	1	300
1	-0.275418	180	0	1	300
1	2.99488	180	0	1	300
1	3.00511	180	0	1	300
1	1.05478	180	0	1	300
1	2.1698	180	0	1	300
1	2.38515	180	0	1	300
1	4.21765	180	0	1	300
1	-0.405892	180	0	1	300
1	1.74636	180	0	1	300
1	3.44414	180	0	1	300
1	4.56917	180	0	1	300
1	1.45142	180	0	1	300
1	8.26976	0	90	1	50
1	8.92628	0	90	1	50
1	6.59255	0	90	1	50
1	5.33785	0	90	1	50
1	3.39799	0	90	1	50
1	6.15568	0	90	1	50
1	7.13478	0	90	1	50
1	8.28416	0	90	1	50
1	6.72811	0	90	1	50
1	5.4051	0	90	1	50
1	9.3872	0	90	1	50
1	8.09752	0	90	1	50
1	7.79739	0	90	1	50
1	5.42361	0	90	1	50
1	6.0511	0	90	1	50
1	15.0067	0	90	1	50
1	4.73046	0	90	1	50
1	10.2723	0	90	1	50
1	6.93402	0	90	1	50
1	6.66157	0	90	1	50
1	6.69938	0	90	1	50
1	9.91658	0	90	1	50
1	13.4786	0	90	1	50
1	6.41901	0	90	1	50
1	7.57283	0	90	1	50
1	7.01557	0	90	1	50
1	5.63287	0	90	1	50
1	7.47039	0	90	1	50
1	9.53392	0	90	1	50
1	7.30606	0	90	1	50
1	9.73543	0	90	1	50
1	11.4796	0	90	1	50
1	5.43293	0	90	1	300
1	3.55159	0	90	1	300
1	3.55273	0	90	1	300
1	2.81945	0	90	1	300
1	3.58271	0	90	1	300
1	2.64279	0	90	1	300
1	0.709833	0	90	1	300
1	6.26449	0	90	1	300
1	3.03795	0	90	1	300
1	3.40094	0	90	1	300
1	3.74465	0	90	1	300
1	5.52445	0	90	1	300
1	2.92082	0	90	1	300
1	6.47594	0	90	1	300
1	4.15078	0	90	1	300
1	3.8498	0	90	1	300
1	3.63843	0	90	1	300
1	1.09945	0	90	1	300
1	2.38918	0	90	1	300
1	0.716073	0	90	1	300
1	7.38725	0	90	1	300
1	5.5441	0	90	1	300
1	4.33755	0	90	1	300
1	2.38179	0	90	1	300
1	5.77379	0	90	1	300
1	4.27349	0	90	1	300
1	3.05181	0	90	1	300
1	2.52607	0	90	1	300
1	3.41232	0	90	1	300
1	3.27793	0	90	1	300
1	4.6561	0	90	1	300
1	9.73955	0	90	1	300
1	5.58666	0	90	1	300
1	4.09058	0	90	1	300
1	3.4162	0	90	1	300
1	1.72751	0	90	1	300
1	2.46763	0	90	1	300
1	7.36017	180	90	1	50
1	5.58763	180	90	1	50
1	10.8217	180	90	1	50
1	2.23792	180	90	1	50
1	3.79968	180	90	1	50
1	8.48214	180	90	1	50
1	4.28491	180	90	1	50
1	6.37647	180	90	1	50
1	7.11235	180	90	1	50
1	4.83039	180	90	1	50
1	9.88079	180	90	1	50
1	6.75331	180	90	1	50
1	2.63268	180	90	1	50
1	4.83159	180	90	1	50
1	6.33055	180	90	1	50
1	9.38359	180	90	1	50
1	6.47749	180	90	1	50
1	9.63008	180	90	1	50
1	5.76243	180	90	1	50
1	4.06323	180	90	1	50
1	6.42892	180	90	1	50
1	6.5773	180	90	1	50
1	10.4273	180	90	1	50
1	4.76491	180	90	1	50
1	7.42866	180	90	1	50
1	9.42386	180	90	1	50
1	5.47752	180	90	1	50
1	5.86242	180	90	1	50
1	6.0052	180	90	1	50
1	5.28089	180	90	1	50
1	0.896058	180	90	1	300
1	1.7442	180	90	1	300
1	1.88686	180	90	1	300
1	-0.710374	180	90	1	300
1	1.58342	180	90	1	300
1	1.26516	180	90	1	300
1	2.73038	180	90	1	300
1	1.32942	180	90	1	300
1	-0.103344	180	90	1	300
1	1.59436	180	90	1	300
1	2.04167	180	90	1	300
1	1.25301	180	90	1	300
1	0.835848	180	90	1	300
1	2.49856	180	90	1	300
1	2.06883	180	90	1	300
1	2.70553	180	90	1	300
1	4.4973	180	90	1	300
1	3.6268	180	90	1	300
1	3.67605	180	90	1	300
1	3.27248	180	90	1	300
1	2.4111	180	90	1	300
1	1.88598	180	90	1	300
1	1.56566	180	90	1	300
1	1.17536	180	90	1	300
1	0.81275	180	90	1	300
1	3.45982	180	90	1	300
1	2.99487	180	90	1	300
1	4.02153	180	90	1	300
1	2.24732	180	90	1	300
1	3.56297	180	90	1	300
1	2.05167	180	90	1	300
1	2.76706	180	90	1	300
1	3.15497	180	90	1	300
1	4.73547	180	90	1	300
1	4.86176	180	90	1	300
1	2.36785	180	90	1	300
1	3.13318	180	90	1	300
1	5.37916	0	180	1	50
1	6.92622	0	180	1	50
1	6.21044	0	180	1	50
1	2.08752	0	180	1	50
1	2.9487	0	180	1	50
1	6.81362	0	180	1	50
1	5.50915	0	180	1	50
1	4.75393	0	180	1	50
1	7.3591	0	180	1	50
1	5.37287	0	180	1	50
1	1.53542	0	180	1	50
1	3.11751	0	180	1	50
1	3.64396	0	180	1	50
1	9.97754	0	180	1	50
1	6.52366	0	180	1	50
1	6.18706	0	180	1	50
1	8.45172	0	180	1	50
1	5.58759	0	180	1	50
1	6.45212	0	180	1	50
1	7.21384	0	180	1	50
1	6.58246	0	180	1	50
1	14.1948	0	180	1	50
1	13.4195	0	180	1	50
1	3.94395	0	180	1	50
1	5.77971	0	180	1	50
1	9.93224	0	180	1	50
1	11.6486	0	180	1	50
1	10.5281	0	180	1	50
1	12.9977	0	180	1	50
1	7.85833	0	180	1	50
1	5.0892	0	180	1	50
1	4.08223	0	180	1	300
1	2.04628	0	180	1	300
1	1.92685	0	180	1	300
1	2.44046	0	180	1	300
1	0.0771546	0	180	1	300
1	5.36328	0	180	1	300
1	5.7836	0	180	1	300
1	4.73579	0	180	1	300
1	1.94888	0	180	1	300
1	1.84145	0	180	1	300
1	1.89527	0	180	1	300
1	1.59291	0	180	1	300
1	2.58961	0	180	1	300
1	5.20075	0	180	1	300
1	-0.139247	0	180	1	300
1	0.397878	0	180	1	300
1	5.09499	0	180	1	300
1	2.03727	0	180	1	300
1	4.49586	0	180	1	300
1	0.516022	0	180	1	300
1	2.77346	0	180	1	300
1	1.01673	0	180	1	300
1	4.22993	0	180	1	300
1	4.04001	0	180	1	300
1	4.47281	0	180	1	300
1	3.42913	0	180	1	300
1	2.34234	0	180	1	300
1	8.27585	0	180	1	300
1	5.67184	0	180	1	300
1	4.76424	0	180	1	300
1	3.85172	0	180	1	300
1	1.05361	0	180	1	300
1	2.04769	0	180	1	300
1	2.54354	0	180	1	300
1	12.37	180	180	1	50
1	5.79667	180	180	1	50
1	8.85765	180	180	1	50
1	6.2162	180	180	1	50
1	5.43021	180	180	1	50
1	7.7572	180	180	1	50
1	5.19005	180	180	1	50
1	7.28379	180	180	1	50
1	6.61941	180	180	1	50
1	8.39769	180	180	1	50
1	5.48196	180	180	1	50
1	5.67655	180	180	1	50
1	8.57584	180	180	1	50
1	8.34623	180	180	1	50
1	4.98081	180	180	1	50
1	7.22175	180	180	1	50
1	8.9779	180	180	1	50
1	7.74127	180	180	1	50
1	5.13299	180	180	1	50
1	5.1124	180	180	1	50
1	1.0054	180	180	1	50
1	5.16061	180	180	1	50
1	6.48971	180	180	1	50
1	5.44954	180	180	1	50
1	2.63271	180	180	1	50
1	6.9799	180	180	1	50
1	4.4877	180	180	1	50
1	10.2418	180	180	1	50
1	10.5776	180	180	1	50
1	5.6277	180	180	1	50
1	6.21731	180	180	1	50
1	4.45027	180	180	1	50
1	5.59738	180	180	1	50
1	3.16939	180	180	1	300
1	4.94669	180	180	1	300
1	1.30014	180	180	1	300
1	1.83178	180	180	1	300
1	1.43235	180	180	1	300
1	2.02	180	180	1	300
1	1.52032	180	180	1	300
1	-0.301209	180	180	1	300
1	2.13956	180	180	1	300
1	2.27522	180	180	1	300
1	2.07928	180	180	1	300
1	1.37918	180	180	1	300
1	2.92969	180	180	1	300
1	2.34405	180	180	1	300
1	1.64748	180	180	1	300
1	3.05258	180	180	1	300
1	1.64737	180	180	1	300
1	2.19786	180	180	1	300
1	5.25259	180	180	1	300
1	3.23146	180	180	1	300
1	1.77565	180	180	1	300
1	1.39402	180	180	1	300
1	5.68876	180	180	1	300
1	3.18096	180	180	1	300
1	0.31135	180	180	1	300
1	0.302093	180	180	1	300
1	2.08084	180	180	1	300
1	5.52917	180	180	1	300
1	2.30409	180	180	1	300
1	-0.169377	180	180	1	300
1	-0.143662	180	180	1	300
1	8.92673	0	0	2	50
1	8.02468	0	0	2	50
1	3.68514	0	0	2	50
1	6.86813	0	0	2	50
1	4.77164	0	0	2	50
1	7.30362	0	0	2	50
1	11.9792	0	0	2	50
1	3.04899	0	0	2	50
1	12.9097	0	0	2	50
1	6.24297	0	0	2	50
1	5.29323	0	0	2	50
1	11.2393	0	0	2	50
1	12.7422	0	0	2	50
1	13.7897	0	0	2	50
1	12.5835	0	0	2	50
1	11.1336	0	0	2	50
1	4.94121	0	0	2	50
1	12.5673	0	0	2	50
1	3.50912	0	0	2	50
1	16.2603	0	0	2	50
1	9.38155	0	0	2	50
1	12.4501	0	0	2	50
1	11.3195	0	0	2	50
1	15.1051	0	0	2	50
1	6.74281	0	0	2	50
1	11.4004	0	0	2	50
1	5.21249	0	0	2	50
1	5.46152	0	0	2	50
1	10.9663	0	0	2	50
1	8.99174	0	0	2	50
1	9.65814	0	0	2	50
1	7.91583	0	0	2	50
1	3.27725	0	0	2	50
1	3.15514	0	0	2	50
1	1.43374	0	0	2	300
1	3.78783	0	0	2	300
1	4.03586	0	0	2	300
1	2.15866	0	0	2	300
1	4.16964	0	0	2	300
1	3.1243	0	0	2	300
1	3.76567	0	0	2	300
1	8.05689	0	0	2	300
1	2.59402	0	0	2	300
1	5.91481	0	0	2	300
1	6.75648	0	0	2	300
1	7.32122	0	0	2	300
1	3.08693	0	0	2	300
1	6.71454	0	0	2	300
1	6.42393	0	0	2	300
1	6.36602	0	0	2	300
1	6.79603	0	0	2	300
1	3.79459	0	0	2	300
1	14.1225	0	0	2	300
1	5.32684	0	0	2	300
1	4.26498	0	0	2	300
1	3.55686	0	0	2	300
1	8.64665	0	0	2	300
1	3.59805	0	0	2	300
1	8.3715	0	0	2	300
1	1.20052	0	0	2	300
1	3.76449	0	0	2	300
1	3.08714	0	0	2	300
1	5.05202	0	0	2	300
1	18.9132	0	0	2	300
1	6.9027	0	0	2	300
1	3.26293	0	0	2	300
1	5.78752	0	0	2	300
1	9.50078	0	0	2	300
1	8.3913	0	0	2	300
1	0.905976	0	0	2	300
1	1.78048	0	0	2	300
1	7.92123	0	0	2	300
1	2.39817	0	0	2	300
1	5.0876	0	0	2	300
1	5.22787	0	0	2	300
1	7.43269	0	0	2	300
1	4.70077	0	0	2	300
1	4.76113	0	0	2	300
1	2.57104	0	0	2	300
1	12.9329	0	0	2	300
1	4.2325	0	0	2	300
1	5.2318	0	0	2	300
1	7.74748	0	0	2	300
1	3.99021	0	0	2	300
1	6.48326	0	0	2	300
1	0.982792	0	0	2	300
1	3.93057	0	0	2	300
1	5.19256	0	0	2	300
1	3.15693	0	0	2	300
1	6.32186	0	0	2	300
1	1.83064	0	0	2	300
1	4.23589	0	0	2	300
1	2.98583	0	0	2	300
1	8.61044	0	0	2	300
1	4.3657	0	0	2	300
1	5.41185	0	0	2	300
1	4.46219	0	0	2	300
1	3.36539	180	0	2	50
1	6.11544	180	0	2	50
1	4.70374	180	0	2	50
1	6.54941	180	0	2	50
1	7.41937	180	0	2	50
1	4.78999	180	0	2	50
1	5.20537	180	0	2	50
1	2.45013	180	0	2	50
1	6.2851	180	0	2	50
1	7.3075	180	0	2	50
1	8.74443	180	0	2	50
1	8.88033	180	0	2	50
1	6.66349	180	0	2	50
1	2.3653	180	0	2	50
1	3.3572	180	0	2	50
1	3.80075	180	0	2	50
1	5.64573	180	0	2	50
1	4.45022	180	0	2	50
1	1.19357	180	0	2	50
1	1.72617	180	0	2	50
1	1.64827	180	0	2	50
1	2.31979	180	0	2	50
1	5.99543	180	0	2	50
1	8.2933	180	0	2	50
1	3.69938	180	0	2	50
1	3.22164	180	0	2	50
1	0.818676	180	0	2	50
1	4.98826	180	0	2	50
1	3.98664	180	0	2	50
1	6.7738	180	0	2	50
1	3.8406	180	0	2	50
1	2.61887	180	0	2	50
1	4.74593	180	0	2	50
1	2.71429	180	0	2	50
1	4.64546	180	0	2	50
1	5.53108	180	0	2	300
1	3.26319	180	0	2	300
1	1.58211	180	0	2	300
1	1.44559	180	0	2	300
1	2.53719	180	0	2	300
1	3.10832	180	0	2	300
1	1.51855	180	0	2	300
1	2.21968	180	0	2	300
1	2.8002	180	0	2	300
1	1.58755	180	0	2	300
1	1.08635	180	0	2	300
1	2.07139	180	0	2	300
1	-0.144738	180	0	2	300
1	-0.0407569	180	0	2	300
1	2.64838	180	0	2	300
1	5.69584	180	0	2	300
1	5.63473	180	0	2	300
1	1.39704	180	0	2	300
1	0.484177	180	0	2	300
1	3.9209	180	0	2	300
1	1.69495	180	0	2	300
1	0.247574	180	0	2	300
1	2.52325	180	0	2	300
1	2.82868	180	0	2	300
1	1.90471	180	0	2	300
1	1.19313	180	0	2	300
1	3.1626	180	0	2	300
1	1.76073	180	0	2	300
1	3.30131	180	0	2	300
1	2.36362	180	0	2	300
1	2.20969	180	0	2	300
1	2.40534	180	0	2	300
1	4.78433	180	0	2	300
1	2.96324	180	0	2	300
1	1.86289	180	0	2	300
1	2.91203	180	0	2	300
1	2.18976	180	0	2	300
1	3.04746	180	0	2	300
1	0.766195	180	0	2	300
1	1.24902	180	0	2	300
1	4.48721	180	0	2	300
1	3.55807	180	0	2	300
1	1.984	180	0	2	300
1	3.12648	180	0	2	300
1	2.10366	180	0	2	300
1	2.33688	180	0	2	300
1	2.96908	180	0	2	300
1	3.43214	180	0	2	300
1	0.880451	180	0	2	300
1	6.22228	180	0	2	300
1	2.00861	180	0	2	300
1	0.354764	180	0	2	300
1	0.612038	180	0	2	300
1	3.88102	180	0	2	300
1	0.820288	180	0	2	300
1	2.47223	180	0	2	300
1	16.8936	0	90	2	50
1	4.6695	0	90	2	50
1	5.71217	0	90	2	50
1	8.60716	0	90	2	50
1	6.85091	0	90	2	50
1	9.20751	0	90	2	50
1	10.1891	0	90	2	50
1	10.1348	0	90	2	50
1	7.8495	0	90	2	50
1	7.90335	0	90	2	50
1	10.8085	0	90	2	50
1	13.3488	0	90	2	50
1	8.04797	0	90	2	50
1	10.0588	0	90	2	50
1	-0.0468982	0	90	2	50
1	10.8039	0	90	2	50
1	13.2283	0	90	2	50
1	7.88004	0	90	2	50
1	13.0487	0	90	2	50
1	9.63447	0	90	2	50
1	10.9257	0	90	2	50
1	7.45343	0	90	2	50
1	14.2244	0	90	2	50
1	8.90696	0	90	2	50
1	3.59108	0	90	2	50
1	2.61459	0	90	2	50
1	15.3891	0	90	2	50
1	9.48637	0	90	2	50
1	5.56202	0	90	2	50
1	7.30914	0	90	2	50
1	9.47939	0	90	2	50
1	7.78507	0	90	2	50
1	16.3006	0	90	2	50
1	5.70759	0	90	2	50
1	6.00529	0	90	2	50
1	7.92619	0	90	2	50
1	4.02608	0	90	2	50
1	4.78052	0	90	2	50
1	13.8882	0	90	2	50
1	3.97245	0	90	2	300
1	5.83216	0	90	2	300
1	6.77992	0	90	2	300
1	1.16951	0	90	2	300
1	7.83904	0	90	2	300
1	1.48544	0	90	2	300
1	3.75039	0	90	2	300
1	1.46055	0	90	2	300
1	10.3782	0	90	2	300
1	7.6112	0	90	2	300
1	0.806081	0	90	2	300
1	2.91298	0	90	2	300
1	7.06214	0	90	2	300
1	3.92473	0	90	2	300
1	4.11527	0	90	2	300
1	3.77947	0	90	2	300
1	4.58148	0	90	2	300
1	2.08884	0	90	2	300
1	3.14535	0	90	2	300
1	5.90592	0	90	2	300
1	4.26149	0	90	2	300
1	3.38417	0	90	2	300
1	3.98467	0	90	2	300
1	3.47045	0	90	2	300
1	0.595769	0	90	2	300
1	8.53139	0	90	2	300
1	4.86461	0	90	2	300
1	9.60482	0	90	2	300
1	6.20092	0	90	2	300
1	7.8577	0	90	2	300
1	7.57956	0	90	2	300
1	12.9424	0	90	2	300
1	1.53353	0	90	2	300
1	3.91641	0	90	2	300
1	4.18721	0	90	2	300
1	5.68318	0	90	2	300
1	6.31157	0	90	2	300
1	6.66539	0	90	2	300
1	7.91447	0	90	2	300
1	2.13071	0	90	2	300
1	2.53895	0	90	2	300
1	6.14569	0	90	2	300
1	4.317	0	90	2	300
1	4.1477	0	90	2	300
1	7.54778	0	90	2	300
1	4.27098	0	90	2	300
1	8.51556	0	90	2	300
1	6.4361	0	90	2	300
1	0.629611	0	90	2	300
1	3.80566	0	90	2	300
1	11.5372	0	90	2	300
1	2.87551	0	90	2	300
1	4.74344	0	90	2	300
1	8.89683	0	90	2	300
1	3.08249	0	90	2	300
1	9.88254	180	90	2	50
1	9.00412	180	90	2	50
1	11.8093	180	90	2	50
1	7.34472	180	90	2	50
1	5.75593	180	90	2	50
1	3.3468	180	90	2	50
1	7.20551	180	90	2	50
1	8.32857	180	90	2	50
1	7.02745	180	90	2	50
1	8.66925	180	90	2	50
1	8.67115	180	90	2	50
1	8.77516	180	90	2	50
1	8.41967	180	90	2	50
1	8.34642	180	90	2	50
1	4.45056	180	90	2	50
1	7.40768	180	90	2	50
1	9.68842	180	90	2	50
1	5.31363	180	90	2	50
1	6.06768	180	90	2	50
1	7.23863	180	90	2	50
1	3.80398	180	90	2	50
1	10.7754	180	90	2	50
1	4.31119	180	90	2	50
1	6.78681	180	90	2	50
1	11.7209	180	90	2	50
1	6.18565	180	90	2	50
1	5.88943	180	90	2	50
1	5.27681	180	90	2	50
1	3.4798	180	90	2	50
1	7.53623	180	90	2	50
1	7.03339	180	90	2	50
1	3.19844	180	90	2	50
1	5.88232	180	90	2	50
1	4.24619	180	90	2	50
1	2.24365	180	90	2	300
1	3.51844	180	90	2	300
1	5.31815	180	90	2	300
1	3.15353	180	90	2	300
1	1.80919	180	90	2	300
1	0.824926	180	90	2	300
1	-0.544119	180	90	2	300
1	2.61867	180	90	2	300
1	4.66863	180	90	2	300
1	1.60265	180	90	2	300
1	0.503315	180	90	2	300
1	1.47508	180	90	2	300
1	1.83404	180	90	2	300
1	1.35893	180	90	2	300
1	2.64025	180	90	2	300
1	0.657418	180	90	2	300
1	3.81434	180	90	2	300
1	1.14837	180	90	2	300
1	5.16706	180	90	2	300
1	4.35992	180	90	2	300
1	3.40684	180	90	2	300
1	4.60588	180	90	2	300
1	1.74966	180	90	2	300
1	1.50824	180	90	2	300
1	2.54708	180	90	2	300
1	1.78669	180	90	2	300
1	5.05906	180	90	2	300
1	2.73033	180	90	2	300
1	0.631024	180	90	2	300
1	2.08401	180	90	2	300
1	3.34365	180	90	2	300
1	4.39789	180	90	2	300
1	2.44481	180	90	2	300
1	4.0816	180	90	2	300
1	3.9459	180	90	2	300
1	1.79457	180	90	2	300
1	1.8062	180	90	2	300
1	2.16491	180	90	2	300
1	4.14954	180	90	2	300
1	1.83558	180	90	2	300
1	1.52558	180	90	2	300
1	2.59151	180	90	2	300
1	3.81912	180	90	2	300
1	2.41356	180	90	2	300
1	5.63192	0	180	2	50
1	5.68562	0	180	2	50
1	3.87607	0	180	2	50
1	4.77165	0	180	2	50
1	7.75869	0	180	2	50
1	5.84017	0	180	2	50
1	9.21319	0	180	2	50
1	8.57925	0	180	2	50
1	8.53193	0	180	2	50
1	3.55362	0	180	2	50
1	10.2738	0	180	2	50
1	7.8927	0	180	2	50
1	8.32648	0	180	2	50
1	11.2098	0	180	2	50
1	9.89323	0	180	2	50
1	5.03475	0	180	2	50
1	15.1762	0	180	2	50
1	10.0728	0	180	2	50
1	15.4492	0	180	2	50
1	8.87519	0	180	2	50
1	9.69962	0	180	2	50
1	12.4856	0	180	2	50
1	9.83636	0	180	2	50
1	8.52565	0	180	2	50
1	7.02818	0	180	2	50
1	5.08273	0	180	2	50
1	4.69182	0	180	2	50
1	8.1883	0	180	2	50
1	4.04243	0	180	2	50
1	8.66966	0	180	2	50
1	7.30502	0	180	2	50
1	3.11017	0	180	2	50
1	3.08229	0	180	2	50
1	10.6674	0	180	2	50
1	4.00588	0	180	2	300
1	4.03824	0	180	2	300
1	3.60863	0	180	2	300
1	2.49089	0	180	2	300
1	7.22015	0	180	2	300
1	0.214902	0	180	2	300
1	5.78833	0	180	2	300
1	5.4488	0	180	2	300
1	6.56136	0	180	2	300
1	7.61474	0	180	2	300
1	6.41937	0	180	2	300
1	8.96926	0	180	2	300
1	5.73776	0	180	2	300
1	1.44821	0	180	2	300
1	5.62706	0	180	2	300
1	6.20777	0	180	2	300
1	6.71521	0	180	2	300
1	6.05771	0	180	2	300
1	11.272	0	180	2	300
1	8.57705	0	180	2	300
1	7.63875	0	180	2	300
1	0.265481	0	180	2	300
1	3.2706	0	180	2	300
1	5.33169	0	180	2	300
1	9.41445	0	180	2	300
1	7.48887	0	180	2	300
1	4.68058	0	180	2	300
1	10.7594	0	180	2	300
1	7.90372	0	180	2	300
1	8.9419	0	180	2	300
1	6.00669	0	180	2	300
1	1.75245	0	180	2	300
1	3.83838	0	180	2	300
1	5.88758	0	180	2	300
1	1.23076	0	180	2	300
1	5.36079	0	180	2	300
1	7.76906	0	180	2	300
1	8.15656	0	180	2	300
1	2.8966	0	180	2	300
1	8.80497	0	180	2	300
1	8.48772	0	180	2	300
1	7.43788	0	180	2	300
1	2.24844	0	180	2	300
1	4.14325	0	180	2	300
1	1.75186	0	180	2	300
1	4.61046	0	180	2	300
1	1.61376	0	180	2	300
1	2.90447	0	180	2	300
1	5.88217	0	180	2	300
1	5.69516	0	180	2	300
1	3.41415	0	180	2	300
1	2.97672	0	180	2	300
1	4.69432	0	180	2	300
1	3.55157	0	180	2	300
1	1.37831	0	180	2	300
1	3.51487	0	180	2	300
1	0.933974	0	180	2	300
1	4.54285	0	180	2	300
1	4.41581	0	180	2	300
1	2.99957	0	180	2	300
1	3.39056	0	180	2	300
1	4.57993	180	180	2	50
1	4.82081	180	180	2	50
1	6.72583	180	180	2	50
1	5.8442	180	180	2	50
1	12.0351	180	180	2	50
1	5.9329	180	180	2	50
1	10.0726	180	180	2	50
1	7.43302	180	180	2	50
1	4.90178	180	180	2	50
1	7.72303	180	180	2	50
1	4.09268	180	180	2	50
1	6.26746	180	180	2	50
1	4.37369	180	180	2	50
1	7.30146	180	180	2	50
1	9.0005	180	180	2	50
1	9.41108	180	180	2	50
1	5.63506	180	180	2	50
1	10.4261	180	180	2	50
1	5.49537	180	180	2	50
1	2.46061	180	180	2	50
1	8.61322	180	180	2	50
1	6.48347	180	180	2	50
1	7.01798	180	180	2	50
1	7.69028	180	180	2	50
1	6.1777	180	180	2	50
1	4.00633	180	180	2	50
1	7.99165	180	180	2	50
1	8.27798	180	180	2	50
1	3.81441	180	180	2	50
1	9.50634	180	180	2	50
1	7.53799	180	180	2	50
1	6.54946	180	180	2	50
1	7.65478	180	180	2	50
1	5.75973	180	180	2	50
1	10.4711	180	180	2	50
1	8.52249	180	180	2	50
1	10.329	180	180	2	50
1	9.7512	180	180	2	50
1	3.04218	180	180	2	300
1	4.13051	180	180	2	300
1	3.63957	180	180	2	300
1	0.970556	180	180	2	300
1	4.36302	180	180	2	300
1	1.74427	180	180	2	300
1	2.48905	180	180	2	300
1	3.11072	180	180	2	300
1	1.95659	180	180	2	300
1	3.99829	180	180	2	300
1	7.72321	180	180	2	300
1	5.19937	180	180	2	300
1	-1.35498	180	180	2	300
1	1.25756	180	180	2	300
1	-6.97247	180	180	2	300
1	1.71189	180	180	2	300
1	2.37919	180	180	2	300
1	3.56038	180	180	2	300
1	5.14055	180	180	2	300
1	0.407351	180	180	2	300
1	3.52385	180	180	2	300
1	2.86452	180	180	2	300
1	2.09358	180	180	2	300
1	4.17684	180	180	2	300
1	-1.28162	180	180	2	300
1	3.29822	180	180	2	300
1	0.707281	180	180	2	300
1	2.34426	180	180	2	300
1	1.17813	180	180	2	300
1	4.31813	180	180	2	300
1	0.186317	180	180	2	300
1	2.12853	180	180	2	300
1	2.35884	180	180	2	300
1	1.1332	180	180	2	300
1	2.228	180	180	2	300
1	2.94319	180	180	2	300
1	1.18173	180	180	2	300
1	3.86641	180	180	2	300
1	2.54996	180	180	2	300
1	2.84214	180	180	2	300
1	5.03385	180	180	2	300
1	5.32373	180	180	2	300
1	1.34929	180	180	2	300
1	4.10364	180	180	2	300
1	1.51725	180	180	2	300
1	5.07628	180	180	2	300
1	1.18305	180	180	2	300
1	1.64153	180	180	2	300
1	2.32206	180	180	2	300
1	2.18317	180	180	2	300
1	2.96365	180	180	2	300
1	0.0450966	180	180	2	300
1	2.64687	180	180	2	300
1	2.49956	180	180	2	300
1	-0.609427	180	180	2	300
1	1.56632	180	180	2	300
1	0.935407	180	180	2	300
1	5.05917	180	180	2	300
1	2.85306	180	180	2	300
1	1.21078	180	180	2	300
1	4.76447	180	180	2	300
1	1.40685	180	180	2	300
1	7.85955	0	0	3	50
1	9.20878	0	0	3	50
1	12.0176	0	0	3	50
1	9.86887	0	0	3	50
1	4.81849	0	0	3	50
1	10.163	0	0	3	50
1	12.3942	0	0	3	50
1	12.837	0	0	3	50
1	11.2739	0	0	3	50
1	7.40165	0	0	3	50
1	12.4838	0	0	3	50
1	9.32008	0	0	3	50
1	11.3284	0	0	3	50
1	12.435	0	0	3	50
1	9.50393	0	0	3	50
1	17.5704	0	0	3	50
1	15.4656	0	0	3	50
1	9.46662	0	0	3	50
1	9.90168	0	0	3	50
1	14.0736	0	0	3	50
1	8.20315	0	0	3	50
1	5.61629	0	0	3	50
1	9.69564	0	0	3	50
1	8.13693	0	0	3	50
1	5.92171	0	0	3	50
1	8.04698	0	0	3	50
1	10.9883	0	0	3	50
1	13.7425	0	0	3	50
1	11.8023	0	0	3	50
1	9.36261	0	0	3	50
1	10.6281	0	0	3	50
1	10.4078	0	0	3	50
1	11.1132	0	0	3	50
1	12.6295	0	0	3	50
1	12.2784	0	0	3	50
1	5.27007	0	0	3	50
1	3.26177	0	0	3	50
1	12.8348	0	0	3	50
1	8.41426	0	0	3	50
1	6.90498	0	0	3	50
1	6.09129	0	0	3	50
1	14.6054	0	0	3	50
1	9.73293	0	0	3	50
1	8.20181	0	0	3	50
1	7.63039	0	0	3	50
1	9.57954	0	0	3	50
1	9.40323	0	0	3	50
1	7.6762	0	0	3	50
1	9.01103	0	0	3	50
1	9.31903	0	0	3	50
1	8.29226	0	0	3	50
1	7.14241	0	0	3	50
1	9.40131	0	0	3	50
1	11.4037	0	0	3	50
1	7.40936	0	0	3	50
1	6.49424	0	0	3	50
1	8.81373	0	0	3	50
1	7.67526	0	0	3	50
1	8.07221	0	0	3	50
1	5.37085	0	0	3	50
1	6.63311	0	0	3	50
1	6.95437	0	0	3	50
1	8.10962	0	0	3	50
1	6.51578	0	0	3	50
1	6.83032	0	0	3	50
1	7.34661	0	0	3	50
1	6.40779	0	0	3	50
1	8.5197	0	0	3	50
1	6.35421	0	0	3	50
1	7.14394	0	0	3	50
1	9.33583	0	0	3	50
1	6.44636	0	0	3	50
1	4.23318	0	0	3	50
1	6.55809	0	0	3	50
1	9.50856	0	0	3	50
1	7.91119	0	0	3	50
1	10.7116	0	0	3	50
1	6.83274	0	0	3	50
1	9.20806	0	0	3	50
1	8.29854	0	0	3	50
1	8.88208	0	0	3	50
1	9.94879	0	0	3	50
1	10.5747	0	0	3	50
1	7.44442	0	0	3	50
1	7.85754	0	0	3	50
1	7.02754	0	0	3	50
1	5.89779	0	0	3	50
1	6.55198	0	0	3	50
1	11.1494	0	0	3	50
1	8.89597	0	0	3	50
1	8.38179	0	0	3	50
1	9.13207	0	0	3	50
1	10.5219	0	0	3	50
1	10.321	0	0	3	50
1	10.8392	0	0	3	50
1	7.45378	0	0	3	50
1	7.88592	0	0	3	50
1	8.89077	0	0	3	50
1	4.80442	0	0	3	50
1	5.8228	0	0	3	50
1	8.11181	0	0	3	50
1	9.03411	0	0	3	50
1	8.84449	0	0	3	50
1	9.74058	0	0	3	50
1	7.15258	0	0	3	50
1	10.3778	0	0	3	50
1	8.26818	0	0	3	50
1	10.4702	0	0	3	50
1	9.01463	0	0	3	50
1	9.35783	0	0	3	50
1	9.97146	0	0	3	50
1	8.12656	0	0	3	50
1	8.06142	0	0	3	50
1	11.0552	0	0	3	50
1	11.4623	0	0	3	50
1	8.08493	0	0	3	50
1	10.3349	0	0	3	50
1	11.6024	0	0	3	50
1	8.45426	0	0	3	50
1	4.52257	0	0	3	50
1	3.22355	0	0	3	50
1	7.26845	0	0	3	50
1	11.8119	0	0	3	50
1	12.6155	0	0	3	50
1	13.3447	0	0	3	50
1	6.17657	0	0	3	50
1	9.71665	0	0	3	50
1	5.68146	0	0	3	50
1	5.62648	0	0	3	50
1	12.6003	0	0	3	50
1	5.67417	0	0	3	50
1	7.62907	0	0	3	50
1	10.414	0	0	3	50
1	10.5582	0	0	3	50
1	15.495	0	0	3	50
1	11.4031	0	0	3	50
1	11.0504	0	0	3	50
1	9.61583	0	0	3	50
1	8.23876	0	0	3	50
1	8.90038	0	0	3	50
1	10.9132	0	0	3	50
1	9.52789	0	0	3	50
1	14.221	0	0	3	50
1	12.9235	0	0	3	50
1	11.1167	0	0	3	50
1	7.49178	0	0	3	50
1	8.63777	0	0	3	50
1	13.7324	0	0	3	50
1	6.77208	0	0	3	50
1	7.46888	0	0	3	50
1	6.47068	0	0	3	50
1	8.82547	0	0	3	50
1	12.4566	0	0	3	50
1	10.7848	0	0	3	50
1	16.1161	0	0	3	50
1	12.1378	0	0	3	50
1	9.00294	0	0	3	50
1	15.7208	0	0	3	50
1	9.84713	0	0	3	50
1	12.7094	0	0	3	50
1	11.1001	0	0	3	50
1	10.1279	0	0	3	50
1	13.8066	0	0	3	50
1	9.76734	0	0	3	50
1	10.3821	0	0	3	50
1	10.1242	0	0	3	50
1	13.288	0	0	3	50
1	6.27399	0	0	3	50
1	7.01928	0	0	3	50
1	8.76582	0	0	3	50
1	5.09093	0	0	3	50
1	11.2587	0	0	3	50
1	7.82343	0	0	3	50
1	8.86323	0	0	3	50
1	12.9717	0	0	3	50
1	5.26013	0	0	3	50
1	10.3317	0	0	3	50
1	8.35296	0	0	3	50
1	10.3208	0	0	3	50
1	6.19589	0	0	3	50
1	10.5063	0	0	3	50
1	8.25603	0	0	3	50
1	9.44813	0	0	3	50
1	9.56831	0	0	3	50
1	10.0743	0	0	3	50
1	11.1656	0	0	3	50
1	8.59771	0	0	3	50
1	8.82392	0	0	3	50
1	10.5052	0	0	3	50
1	7.65126	0	0	3	50
1	8.09488	0	0	3	50
1	8.22276	0	0	3	50
1	9.67897	0	0	3	50
1	7.98958	0	0	3	50
1	13.3417	0	0	3	50
1	11.5756	0	0	3	50
1	10.9091	0	0	3	50
1	10.1199	0	0	3	50
1	9.90057	0	0	3	50
1	9.08007	0	0	3	50
1	13.0524	0	0	3	50
1	7.1301	0	0	3	50
1	7.72316	0	0	3	50
1	7.37732	0	0	3	50
1	8.09477	0	0	3	50
1	7.65415	0	0	3	50
1	6.52258	0	0	3	50
1	11.3003	0	0	3	50
1	12.9033	0	0	3	50
1	9.08963	0	0	3	50
1	10.3915	0	0	3	50
1	5.0917	0	0	3	50
1	7.71108	0	0	3	50
1	12.5492	0	0	3	50
1	11.4963	0	0	3	50
1	13.9038	0	0	3	50
1	10.3551	0	0	3	50
1	12.9138	0	0	3	50
1	12.6795	0	0	3	50
1	5.06434	0	0	3	50
1	7.74503	0	0	3	50
1	6.11458	0	0	3	50
1	10.5014	0	0	3	50
1	6.85964	0	0	3	50
1	9.44025	0	0	3	50
1	7.0443	0	0	3	50
1	6.54902	0	0	3	50
1	6.78128	0	0	3	50
1	12.6574	0	0	3	50
1	7.61624	0	0	3	50
1	8.4843	0	0	3	50
1	6.5073	0	0	3	50
1	5.44774	0	0	3	50
1	7.61254	0	0	3	50
1	11.2804	0	0	3	50
1	6.1492	0	0	3	50
1	11.1686	0	0	3	50
1	9.07285	0	0	3	50
1	8.92837	0	0	3	50
1	8.87536	0	0	3	50
1	8.93592	0	0	3	50
1	8.10318	0	0	3	50
1	10.9705	0	0	3	50
1	11.1615	0	0	3	50
1	10.069	0	0	3	50
1	9.70994	0	0	3	50
1	2.2074	0	0	3	50
1	9.57446	0	0	3	50
1	16.6387	0	0	3	50
1	12.4064	0	0	3	50
1	9.82793	0	0	3	50
1	7.24304	0	0	3	50
1	13.8079	0	0	3	50
1	8.84435	0	0	3	50
1	12.0983	0	0	3	50
1	10.5017	0	0	3	50
1	8.31394	0	0	3	50
1	11.779	0	0	3	50
1	7.7208	0	0	3	50
1	13.9933	0	0	3	50
1	9.18841	0	0	3	50
1	13.9624	0	0	3	50
1	7.84589	0	0	3	50
1	7.03305	0	0	3	50
1	8.62549	0	0	3	50
1	2.1674	0	0	3	50
1	12.2518	0	0	3	50
1	11.8409	0	0	3	50
1	11.5694	0	0	3	50
1	11.0791	0	0	3	50
1	6.874	0	0	3	50
1	10.5644	0	0	3	50
1	6.30453	0	0	3	50
1	12.6795	0	0	3	50
1	13.7724	0	0	3	50
1	10.1563	0	0	3	50
1	10.6866	0	0	3	50
1	10.4324	0	0	3	50
1	6.46333	0	0	3	50
1	10.5783	0	0	3	50
1	14.2522	0	0	3	50
1	9.56455	0	0	3	50
1	7.86939	0	0	3	50
1	6.75272	0	0	3	50
1	11.0122	0	0	3	50
1	6.18352	0	0	3	50
1	12.3825	0	0	3	50
1	11.2655	0	0	3	50
1	12.4356	0	0	3	50
1	7.94356	0	0	3	50
1	5.67173	0	0	3	50
1	10.4368	0	0	3	50
1	9.4337	0	0	3	50
1	9.71971	0	0	3	50
1	10.4235	0	0	3	50
1	13.2556	0	0	3	50
1	11.4962	0	0	3	50
1	11.9693	0	0	3	50
1	13.4629	0	0	3	50
1	11.1811	0	0	3	50
1	8.31373	0	0	3	50
1	9.60032	0	0	3	50
1	10.929	0	0	3	50
1	11.2707	0	0	3	50
1	14.5317	0	0	3	50
1	9.17415	0	0	3	50
1	10.7337	0	0	3	50
1	14.3539	0	0	3	50
1	12.8231	0	0	3	50
1	16.3825	0	0	3	50
1	10.4938	0	0	3	50
1	8.68822	0	0	3	50
1	13.2656	0	0	3	50
1	10.5094	0	0	3	50
1	10.181	0	0	3	50
1	9.17183	0	0	3	50
1	7.49927	0	0	3	50
1	9.02972	0	0	3	50
1	8.06583	0	0	3	50
1	7.54288	0	0	3	50
1	12.2497	0	0	3	50
1	15.5802	0	0	3	50
1	8.56491	0	0	3	50
1	10.4713	0	0	3	50
1	8.61174	0	0	3	50
1	8.73923	0	0	3	50
1	11.4718	0	0	3	50
1	11.2881	0	0	3	50
1	10.7821	0	0	3	50
1	13.8396	0	0	3	50
1	10.1549	0	0	3	50
1	14.2017	0	0	3	50
1	11.2129	0	0	3	50
1	9.83887	0	0	3	50
1	11.2554	0	0	3	50
1	8.08092	0	0	3	50
1	12.1335	0	0	3	50
1	7.35576	0	0	3	50
1	7.86662	0	0	3	50
1	18.6646	0	0	3	50
1	7.19193	0	0	3	50
1	11.2273	0	0	3	50
1	9.36942	0	0	3	50
1	7.38632	0	0	3	50
1	8.31561	0	0	3	50
1	14.3574	0	0	3	50
1	9.16198	0	0	3	50
1	9.07832	0	0	3	50
1	7.94512	0	0	3	50
1	4.77912	0	0	3	50
1	9.82316	0	0	3	50
1	9.29528	0	0	3	50
1	8.30111	0	0	3	50
1	9.36748	0	0	3	50
1	8.71621	0	0	3	50
1	5.66575	0	0	3	50
1	12.0315	0	0	3	50
1	12.0693	0	0	3	50
1	6.57466	0	0	3	50
1	7.2935	0	0	3	50
1	7.73718	0	0	3	50
1	7.66099	0	0	3	50
1	5.01752	0	0	3	50
1	8.78382	0	0	3	50
1	9.96319	0	0	3	50
1	10.9019	0	0	3	50
1	10.078	0	0	3	50
1	7.10177	0	0	3	50
1	7.11968	0	0	3	50
1	5.61138	0	0	3	50
1	9.00969	0	0	3	50
1	8.56257	0	0	3	50
1	11.3087	0	0	3	50
1	8.41201	0	0	3	50
1	6.69435	0	0	3	50
1	5.34186	0	0	3	50
1	8.76835	0	0	3	50
1	10.4244	0	0	3	50
1	6.84947	0	0	3	50
1	8.04959	0	0	3	50
1	9.31401	0	0	3	50
1	10.9052	0	0	3	50
1	9.7959	0	0	3	50
1	7.40943	0	0	3	50
1	5.32682	0	0	3	50
1	7.25739	0	0	3	50
1	8.29246	0	0	3	50
1	6.60996	0	0	3	50
1	6.85995	0	0	3	50
1	10.1556	0	0	3	50
1	5.71524	0	0	3	50
1	11.1693	0	0	3	50
1	11.4291	0	0	3	50
1	11.1297	0	0	3	50
1	4.42133	0	0	3	50
1	6.53413	0	0	3	50
1	9.36865	0	0	3	50
1	6.95419	0	0	3	50
1	8.65164	0	0	3	50
1	9.1861	0	0	3	50
1	10.5494	0	0	3	50
1	5.34381	0	0	3	50
1	9.28945	0	0	3	50
1	11.1154	0	0	3	50
1	9.99788	0	0	3	50
1	12.1196	0	0	3	50
1	13.8454	0	0	3	50
1	7.15903	0	0	3	50
1	7.36573	0	0	3	50
1	12.0683	0	0	3	50
1	10.786	0	0	3	50
1	6.99381	0	0	3	50
1	9.60614	0	0	3	50
1	11.0789	0	0	3	50
1	8.58598	0	0	3	50
1	9.02509	0	0	3	50
1	9.89715	0	0	3	50
1	7.30391	0	0	3	50
1	9.26611	0	0	3	50
1	7.05648	0	0	3	50
1	9.56783	0	0	3	50
1	8.37138	0	0	3	50
1	8.22192	0	0	3	50
1	7.31124	0	0	3	50
1	8.30053	0	0	3	50
1	12.1538	0	0	3	50
1	9.88522	0	0	3	50
1	7.73075	0	0	3	50
1	7.48432	0	0	3	50
1	11.2551	0	0	3	50
1	7.97364	0	0	3	50
1	9.17632	0	0	3	50
1	8.25127	0	0	3	50
1	10.2424	0	0	3	50
1	11.1999	0	0	3	50
1	12.4359	0	0	3	50
1	12.2846	0	0	3	50
1	13.4507	0	0	3	50
1	8.80335	0	0	3	50
1	11.1428	0	0	3	50
1	8.55274	0	0	3	50
1	12.9048	0	0	3	50
1	11.6572	0	0	3	50
1	7.00708	0	0	3	50
1	6.72347	0	0	3	50
1	15.0773	0	0	3	50
1	10.0311	0	0	3	50
1	13.1088	0	0	3	50
1	9.4679	0	0	3	50
1	8.32104	0	0	3	50
1	12.1308	0	0	3	50
1	11.1318	0	0	3	50
1	6.74937	0	0	3	50
1	7.97732	0	0	3	50
1	8.04268	0	0	3	50
1	7.03465	0	0	3	50
1	13.997	0	0	3	50
1	12.056	0	0	3	50
1	11.3912	0	0	3	50
1	9.30575	0	0	3	50
1	13.0823	0	0	3	50
1	12.8803	0	0	3	50
1	11.9	0	0	3	50
1	7.65489	0	0	3	50
1	8.21994	0	0	3	50
1	6.46335	0	0	3	50
1	11.1372	0	0	3	50
1	10.2907	0	0	3	50
1	9.47943	0	0	3	50
1	9.57917	0	0	3	50
1	10.6269	0	0	3	50
1	10.4833	0	0	3	50
1	9.77025	0	0	3	50
1	9.99765	0	0	3	50
1	7.72295	0	0	3	50
1	11.8477	0	0	3	50
1	7.2721	0	0	3	50
1	13.6548	0	0	3	50
1	11.0807	0	0	3	50
1	13.0441	0	0	3	50
1	9.61661	0	0	3	50
1	17.177	0	0	3	50
1	13.0379	0	0	3	50
1	10.8336	0	0	3	50
1	6.41342	0	0	3	50
1	11.9808	0	0	3	50
1	10.7642	0	0	3	50
1	13.5438	0	0	3	50
1	7.82241	0	0	3	50
1	7.00803	0	0	3	50
1	11.0544	0	0	3	50
1	9.79775	0	0	3	50
1	13.3734	0	0	3	50
1	4.59159	0	0	3	50
1	8.73899	0	0	3	50
1	7.28459	0	0	3	50
1	9.81388	0	0	3	50
1	12.8422	0	0	3	50
1	8.81788	0	0	3	50
1	7.24822	0	0	3	50
1	10.6744	0	0	3	50
1	10.0571	0	0	3	50
1	12.1362	0	0	3	50
1	9.81364	0	0	3	50
1	13.2791	0	0	3	50
1	9.08956	0	0	3	50
1	10.4198	0	0	3	50
1	4.7892	0	0	3	50
1	15.3377	0	0	3	50
1	13.71	0	0	3	50
1	11.1863	0	0	3	50
1	11.5571	0	0	3	50
1	11.6373	0	0	3	50
1	11.5111	0	0	3	50
1	19.9754	0	0	3	50
1	9.16418	0	0	3	50
1	11.0248	0	0	3	50
1	9.74398	0	0	3	50
1	12.314	0	0	3	50
1	9.93236	0	0	3	50
1	11.7858	0	0	3	50
1	11.4687	0	0	3	50
1	9.75034	0	0	3	50
1	14.0335	0	0	3	50
1	15.9672	0	0	3	50
1	10.9144	0	0	3	50
1	10.3351	0	0	3	50
1	6.82054	0	0	3	50
1	9.86316	0	0	3	50
1	9.33315	0	0	3	50
1	10.3168	0	0	3	50
1	12.9871	0	0	3	50
1	13.3252	0	0	3	50
1	9.298	0	0	3	50
1	11.225	0	0	3	50
1	8.35436	0	0	3	50
1	6.41869	0	0	3	50
1	9.38359	0	0	3	50
1	9.87123	0	0	3	50
1	9.46283	0	0	3	50
1	13.8932	0	0	3	50
1	9.63346	0	0	3	50
1	11.6746	0	0	3	50
1	7.10253	0	0	3	50
1	11.6321	0	0	3	50
1	11.8596	0	0	3	50
1	12.3854	0	0	3	50
1	11.0429	0	0	3	50
1	8.35602	0	0	3	50
1	11.9171	0	0	3	50
1	9.92573	0	0	3	50
1	12.5817	0	0	3	50
1	6.63752	0	0	3	50
1	7.5856	0	0	3	50
1	9.92523	0	0	3	50
1	11.8779	0	0	3	50
1	11.6231	0	0	3	50
1	12.0758	0	0	3	50
1	12.4384	0	0	3	50
1	11.6858	0	0	3	50
1	10.6234	0	0	3	50
1	12.3826	0	0	3	50
1	8.64287	0	0	3	50
1	8.5	0	0	3	50
1	9.46823	0	0	3	50
1	9.17705	0	0	3	50
1	7.16147	0	0	3	50
1	12.5533	0	0	3	50
1	10.6067	0	0	3	50
1	11.8745	0	0	3	50
1	13.9338	0	0	3	50
1	10.966	0	0	3	50
1	8.76144	0	0	3	50
1	8.13289	0	0	3	50
1	9.65932	0	0	3	50
1	11.7033	0	0	3	50
1	5.91608	0	0	3	50
1	8.86698	0	0	3	50
1	10.885	0	0	3	50
1	7.86645	0	0	3	50
1	11.0835	0	0	3	50
1	10.2694	0	0	3	50
1	10.8847	0	0	3	50
1	12.2878	0	0	3	50
1	12.6162	0	0	3	50
1	10.6516	0	0	3	50
1	12.367	0	0	3	50
1	11.9224	0	0	3	50
1	14.7404	0	0	3	50
1	10.6563	0	0	3	50
1	10.7428	0	0	3	50
1	9.13515	0	0	3	50
1	7.41695	0	0	3	50
1	9.55131	0	0	3	50
1	9.7194	0	0	3	50
1	12.4632	0	0	3	50
1	12.4461	0	0	3	50
1	10.4369	0	0	3	50
1	11.2491	0	0	3	50
1	12.5345	0	0	3	50
1	11.1281	0	0	3	50
1	11.6335	0	0	3	50
1	9.7126	0	0	3	50
1	10.8211	0	0	3	50
1	7.24262	0	0	3	50
1	9.48375	0	0	3	50
1	6.56241	0	0	3	50
1	9.62246	0	0	3	50
1	8.42079	0	0	3	50
1	11.6656	0	0	3	50
1	9.50195	0	0	3	50
1	8.91877	0	0	3	50
1	10.408	0	0	3	50
1	6.59177	0	0	3	50
1	8.67688	0	0	3	50
1	9.54318	0	0	3	50
1	9.75499	0	0	3	50
1	8.71172	0	0	3	50
1	12.5836	0	0	3	50
1	9.7046	0	0	3	50
1	12.0196	0	0	3	50
1	8.44321	0	0	3	50
1	9.64609	0	0	3	50
1	9.86049	0	0	3	50
1	10.8457	0	0	3	50
1	9.93544	0	0	3	50
1	14.1432	0	0	3	50
1	13.4433	0	0	3	50
1	8.89412	0	0	3	50
1	10.6154	0	0	3	50
1	8.69866	0	0	3	50
1	10.9927	0	0	3	50
1	9.98834	0	0	3	50
1	7.69688	0	0	3	50
1	10.3557	0	0	3	50
1	7.30465	0	0	3	50
1	6.22905	0	0	3	50
1	9.19757	0	0	3	50
1	9.05651	0	0	3	50
1	10.9955	0	0	3	50
1	8.52987	0	0	3	50
1	10.1256	0	0	3	50
1	10.202	0	0	3	50
1	8.94422	0	0	3	50
1	9.32986	0	0	3	50
1	16.0034	0	0	3	50
1	9.21872	0	0	3	50
1	10.6203	0	0	3	50
1	11.3012	0	0	3	50
1	11.746	0	0	3	50
1	10.2744	0	0	3	50
1	14.5537	0	0	3	50
1	10.7906	0	0	3	50
1	9.30698	0	0	3	50
1	11.9829	0	0	3	50
1	8.06235	0	0	3	50
1	11.1035	0	0	3	50
1	11.5541	0	0	3	50
1	10.9408	0	0	3	50
1	15.089	0	0	3	50
1	11.3738	0	0	3	50
1	13.0263	0	0	3	50
1	12.3355	0	0	3	50
1	5.97571	0	0	3	300
1	9.87288	0	0	3	300
1	5.11627	0	0	3	300
1	5.11038	0	0	3	300
1	3.68707	0	0	3	300
1	8.63741	0	0	3	300
1	8.15758	0	0	3	300
1	10.1539	0	0	3	300
1	4.50503	0	0	3	300
1	8.00146	0	0	3	300
1	2.39705	0	0	3	300
1	8.60754	0	0	3	300
1	7.81926	0	0	3	300
1	2.90889	0	0	3	300
1	4.42443	0	0	3	300
1	4.05357	0	0	3	300
1	4.14231	0	0	3	300
1	4.63341	0	0	3	300
1	1.901	0	0	3	300
1	3.6496	0	0	3	300
1	5.89584	0	0	3	300
1	6.31522	0	0	3	300
1	5.56295	0	0	3	300
1	3.47307	0	0	3	300
1	4.70935	0	0	3	300
1	9.36357	0	0	3	300
1	6.93129	0	0	3	300
1	9.73952	0	0	3	300
1	3.13565	0	0	3	300
1	7.41791	0	0	3	300
1	7.9932	0	0	3	300
1	5.82982	0	0	3	300
1	5.81118	0	0	3	300
1	5.20141	0	0	3	300
1	6.60698	0	0	3	300
1	7.13965	0	0	3	300
1	6.16079	0	0	3	300
1	8.76433	0	0	3	300
1	7.91241	0	0	3	300
1	3.17879	0	0	3	300
1	3.39815	0	0	3	300
1	2.61577	0	0	3	300
1	3.29682	0	0	3	300
1	2.2912	0	0	3	300
1	7.07319	0	0	3	300
1	5.81068	0	0	3	300
1	1.27954	0	0	3	300
1	11.0674	0	0	3	300
1	11.4013	0	0	3	300
1	7.40137	0	0	3	300
1	11.702	0	0	3	300
1	2.32418	0	0	3	300
1	7.83438	0	0	3	300
1	10.8918	0	0	3	300
1	13.0081	0	0	3	300
1	10.3136	0	0	3	300
1	9.89156	0	0	3	300
1	12.4423	0	0	3	300
1	7.01227	0	0	3	300
1	8.66665	0	0	3	300
1	7.00361	0	0	3	300
1	8.00266	0	0	3	300
1	9.03227	0	0	3	300
1	5.57723	0	0	3	300
1	10.0004	0	0	3	300
1	7.82227	0	0	3	300
1	7.63864	0	0	3	300
1	5.16225	0	0	3	300
1	8.1677	0	0	3	300
1	4.87424	0	0	3	300
1	11.3884	0	0	3	300
1	1.91154	0	0	3	300
1	4.25973	0	0	3	300
1	5.44424	0	0	3	300
1	6.21732	0	0	3	300
1	7.53209	0	0	3	300
1	8.24141	0	0	3	300
1	8.05583	0	0	3	300
1	10.0257	0	0	3	300
1	9.33269	0	0	3	300
1	8.09879	0	0	3	300
1	10.2314	0	0	3	300
1	7.88412	0	0	3	300
1	4.38385	0	0	3	300
1	8.92534	0	0	3	300
[truncated: 10,378 more rows]
